# Supplementary material for: Ultrasound and intestinal lesions in Schistosoma mansoni infection: A case-control pilot study outside endemic areas
Source: PLoS One. 2018 Dec 18;13(12):e0209333. doi: 10.1371/journal.pone.0209333 (PMC6298661; doi:10.1371/journal.pone.0209333)
Supplement: S1 Table — (XLSX) [file pone.0209333.s001.xlsx]

## Sheet: Foglio1
Sex	Age	Origin	Sigma T0	Asc Colon T0	Term Ileum T0	S. m eggs T0	S.h eggs T0	ELISA	ICT	CCA	PCR faeces	PCR urines	eosinphils	Intestinal co-morbidities	ESR	CRP	Cm	Spleen bopolar	Spleen area	Spleen notes	Liver pattern	Sigma T1	Asc Colon T1	Term Ileum T1
M	24.9233	Sierra Leone	1.3	2	1.9	neg	neg	1.17			neg		500	Blasto, Giardia
M	42.3671	Democratic Republic of the Congo	3	2	1.7	neg	neg	0.24		neg	neg		200
F	29.3945	Nigeria	1	3.7	1.5	neg	neg	0.13		neg	neg		200
M	21.6877	Nigeria	1.7	2.7	2	pos	neg	3.43	pos	neg	neg		160		6	<1,01	175	10.7	36.3		A
M	25.9397	Nigeria	2.3	1.9	1.6	neg	neg	0.19		neg			100	Hookw
M	19.937	Senegal	3.6	1.5	2.1	neg	neg	0.37		neg			100	Blasto, E.nana, E.hartmanni
M	27.5041	Senegal	2.6	1.4	1.6	neg	neg	0.2		neg			100
M	29.474	Nigeria	1.7	2.1	1.6	neg	neg	0.22		neg	neg		10	Strongy
M	20.0192	Guinea Conakry (repubblica di Guinea)	1.5	1.9	2.7	neg	neg	0.76		neg	neg		0	Blasto
M	38.6822	Nigeria	2.8	2	2.6	neg	neg	0.24		neg			100
M	34.4712	Cameroon	1.7	1.9	4	neg	neg	1.56	pos	neg			100	Endolimax, Edispar, Blasto
M	50.5753	Nigeria	4	1.5	2	neg	neg	0.01			neg		900	Strongy
M	22.0411	Togo	2.4	1.7	2.4	neg	pos	0.93			neg	pos	700	Hookw, Blasto
F	69.3178	Brasile	2.2	2.5	2.8	neg	neg	0.19		neg	neg		300	Emdolimax
F	29.9014	Nigeria	2.7	3	3	neg	neg	0.17		neg			0	Strongy
M	17.9041	Guinea Conakry (repubblica di Guinea)	2.9	1.8	1.5	pos	neg	3.36	pos	pos	pos		2900		10		170	13.2	61.7		A	3	1.5	1.9
M	18	Guinea Bissau	3.3	1.7	2.1	neg	neg	0.5	pos	neg	neg		500	Blasto, M perstans
F	28.9753	Madagascar	3.2	1.8	2.7	neg	neg	1.06	pos	neg	neg		400	Ascaris								2.4	1.6	1.6
F	47.4849	Angola	4.2	2.4	3	neg		0.24		neg	neg		0	Blasto, E.coli
M	46.4493	Ghana	3.8	2.4	5.1	neg	neg	0.16			neg		0	Blasto
M	29.0795	Ghana	3	2.7	2.7	neg	neg	1.49		neg	neg		500
M	18	Somalia	2.5	1.6	2.8	neg	neg	0.19	neg	neg			100
M	50.7397	Senegal	3	2	2.6	neg	neg	2.37		pos	neg		300	Strongy
M	25.3205	Guinea Conakry (repubblica di Guinea)	2.4	2.8	3.3	pos	neg	3.13		neg	neg		700	Blasto		1.55	175	11.7	34.5		A	2	2	3
M	35.1014	Gambia	3	2	1.8	neg	neg	0.29	pos	neg	neg		100									2.9	1.7	1.5
M	30.8384	Italia (Viaggio in Uganda)	3.6	4	4	pos	neg	2.88	pos	neg	neg		300	Giardia	9	8.81	175	15.6	68.5	dismogeneous	A	3.6	2	2.2
M	36.2685	Ivory Coast	4.9	1.7	2.6	neg	neg	0.25	neg	neg				E coli, E nana
M	18	Gambia	2.1	2.2	3.6	neg	neg	0.61		neg	neg		0
M	29.074	Nigeria	5.1	1.9	2			0.25					100
M	18.7753	Sierra Leone	3.1	2.1	3	pos	neg	2.53		pos	pos		300	E coli, Blasto	4	<1,01	170	10	33.1	starry sky	C	2.2	1.8	2.1
M	21.0932	Guinea Conakry (repubblica di Guinea)	1.8	2	2.4		neg	2.22		neg			400
M	40.6301	Ghana	2.4	3	2.9	neg	neg	0.41		neg	neg		200
M	21.0932	Niger	2	2.1	3.9		neg	0.23		neg			100
M	23.0959	Senegal	2.8	1.5	2		neg	0.26		neg			200
M	25.3726	Ivory Coast	1.8	2	3.2	neg	neg	0.26		neg	neg		100	Ecoli, E hartmanni
M	21.0932	Gambia	2.1	1.7	2.3	neg	pos	0.91	neg	neg	neg		300	E nana, E coli, Eh/Ed, Blasto, Stongy
M	22.5562	Ivory Coast	1.8	1.7	2.4	pos	neg	2.37	pos	pos	pos		400	E nana	8	2.75	180	11.6	107.2		A	2	1.6	2.3
M	22.7753	Mali	2.6	1.4	2	neg	neg	2.96		neg	neg		100	Blasto, E nana
M	18	Eritrea	4	1.2	1.9	neg	neg	0.6	pos	neg	neg		200									2.7	1.9	1.7
M	21.0877	Mali	1.6	1.6	1.7	neg	neg	0.71	pos	neg	neg		300
M	19.6904	Burkina Faso	3	2.1	2.7	neg	pos	1.88	pos	neg	pos		1700	E coli, Blasto
M	21.1288	Mali	4	1.8	1.9	neg	neg	1.58	pos	neg	neg		400	Blasto,
M	45.7288	Angola	2.4	2.4	2.8	neg	neg	0.15		neg	neg		200	E nana, E coli, E harmanni, Eh/Ed
M	19.1178	Gambia	2.2	2.1	2.4	neg	pos	1.61	pos	neg	neg		600
M	21.3589	Senegal	2	3.1	2	neg	neg		pos		neg		200	E coli
M	32.4904	Burkina Faso	1.9	2.5	2.6	neg	neg		neg				0	E coli, Blasto
M	31.2658	Nigeria	2.7	2.7	2	neg	neg	0.41		neg	neg		30	E nana, E coli, Blasto, E hartmanni, Eh/Ed
M	36.4219	Nigeria	2.6	2.9	2.7	neg	neg	0.51	dubbio (WB pos)		neg		500	Blasto, E coli, Strongy
M	64.6712	Guinea Bissau	2	2.1	2.8	neg	neg	0.58		neg			140
M	23.1616	Senegal	1.6	1.8	2.2	pos	neg	3.12	pos	neg	pos		1900	Blasto	7	1.95	190	10.1	53.4		A	2.3	2	2.1
M	48.2137	Democratic Republic of the Congo	2.9	2.7	2.7	neg	neg	0.57					100
M	24.8	Senegal	2.7	2.8	1.8	neg	neg	1.47	pos	neg	neg		400	Blasto
M	18	Eritrea	2.3	2.2	2.8	pos	neg	2.33	pos	neg	pos		1300	Blasto	17	<1,01	165	13	54.5		A
F	28.1945	Eritrea	1.5	1.6	2.3	pos	neg	1.81	pos	neg	pos		300	E. polecki, Blasto			150	9.01	29.9		A
F	25.1918	Eritrea	2.9	1.8	1.7	neg	neg	4.66	pos	pos	neg		300	E nana, E hartmanni, E coli, Blasto
M	32.3753	Nigeria	2.9	1.9	1.5	neg	neg	0.24	neg	neg	neg		500	E nana, Blasto,strongy
F	32.8027	Angola	2.8	1.9	2.7	neg	neg	0.44	dubbio (WB dubbio)		neg		0	E nana, Blasto, E coli, E hartmanni
F	30.9233	Angola	2.5	1.8	2.4	pos	neg	2.07	pos		pos		300	Blasto	8	1.06	150	8.96			A	2	1.7	1.9
F	35.8384	Angola	1.5	2.1	1.7	neg	neg	2.16	pos		neg		100									2	1.5	1.6
M	21.6219	Ivory Coast	1.9	1.7	2.1	neg	neg	0.77	pos		pos		700	Ancylostomi, Eh/Ed, E coli, E nana	12	2.53	168	8.36	41.3		A
M	19.5534	Nigeria	2.1	1.8	1.9	neg	neg	0.4	neg				200	E nana, E coli, Eh/Ed
M	19.863	Mali	2.3	2.2	1.3	pos	pos	3.92	pos	pos			1100	E nana	14	<1,01	180	11.9	42.3		C
M	20.2247	Gambia	2.1	1.3	2.1	neg	neg		1.56	neg			400	Blasto
M	33.1233	Guinea Conakry (repubblica di Guinea)	3.4	2.3	2.6	neg	neg	1.4	neg (WB pos)	neg			0	E nana, Blasto
M	19.1397	Mali	2	2.1	1.5	neg	neg	1.25	pos	neg	neg		200	E nana, E coli
M	26.2301	Guinea Bissau	2.8	1.7	2.1	neg	neg	0.25		neg			200
M	31.8712	Nigeria	2.1	1.7	1.5	neg	neg	0.65	dubbio (WB neg)	neg	neg		200	E nana, Blasto,Strongy
M	18.2438	Eritrea	2.5	1.5	2.6	pos	neg	3.83	pos	pos	pos		400	H nana, Blasto	26	<1,01	165	10.5	44.9		A	1.4	1.7	2.2
M	22.2685	Gambia	1.9	2	1.9	neg	neg	0.49	dubbio	neg	neg		200
M	23.1479	Nigeria	1.6	2.1	2.2	neg	neg	0.27		neg	neg		100	Blasto
M	54.3041	Brasile (vive in Angola)	2.8	1.8	2.6	neg	neg	0.13	neg		neg		200
F	50.1233	Angola	2.9	3	3	neg	neg	0.29	neg	neg			0	E nana
F	22.389	Nigeria	1.3	1.5	1.5			0.35					100
M	27.2904	Ghana	3	2.1	2.2			0.19	neg	neg			100
M	35.5397	Nigeria	2.1	2.3	1.4	neg	neg		pos (WB pos)		neg		100
F	21.9205	Angola	2.7	1.6	1.7	neg	neg		neg		neg		100
M	30.726	Nigeria	1.5	1.3	2.1	neg	neg	0.21	neg		neg		200	Blasto
M	36.2959	Burkina Faso	1.6	1.9	1.7	neg	neg	0.32	pos	neg			100									2.3	2.4	1.7
M	38.937	Ivory Coast	1.5	2.3	2.6	neg	neg	0.31	neg	neg	neg		0
F	28.3096	Ivory Coast	2.6	1.9	2.8	neg	neg	0.3		neg			0	E coli, Blasto, C mesnili
M	21.0712	Mali	2.1	2	1.6	neg	neg	1.65		neg	neg	neg	200	E dispar								1.6	2.1	1.7
M	21.6822	Mali	1.5	1.5	1.6	neg	pos	2.32	pos		pos		1200	E coli
M	21.3233	Guinea Conakry (repubblica di Guinea)	1.4	2.3	1.8	neg	neg	0.68					200
M	19.3397	Mali	2	1.8	1.8	pos	neg	3.69		pos	pos	neg	400	Blasto	11	<1,01	168	7.82	32.2		A	1.9	1.6	2
M	21.011	Ivory Coast	2.5	1.7	3.1	pos	neg	1.11	pos		pos		200		15	1.33	170	12.4	58.7		A
F	40.737	Nigeria	1.8	2.2	2.2	neg	neg	0.34	pos		neg		200
M	18	Ghana	1.4	1.5	2.1	neg	neg	0.19	neg		neg		700	Blasto
M	30.3671	Ivory Coast	2.8	1.6	1.4	pos	neg	2.98			pos	neg	900			<1,01	175	11.6	46.8		A	1.7	1.4	1.4
M	32.6877	Uganda	2.8	2.4	2.2	neg	neg	2.03			neg	neg	100									2.6	2	1.9
M	24.3616	Mali	1.9	1.7	1.5	neg	neg (uova viste con biopsia)	1.47	pos (WB pos)	neg	neg		0	Blasto								1.7	1.7	1.8
M	23.7205	Nigeria	3.3	2.2	1.9	pos	neg	2.03	pos	neg	pos		700	E coli	5	<1,01	180	9.85	33.2		A	2	2.2	1.8
M	29.2	Guinea Conakry (repubblica di Guinea)	1.7	1.7	1.8	neg	neg	0.23	neg				100	e coli, Eh/Ed, E nana
F	35.7644	Madagascar	2	1.8	2.1	neg	neg	1.66	pos		neg		300	Blasto
M	26.1315	Nigeria	1.9	1.7	1.6			0.19					200
M	39.9808	Nigeria	2.9	2	2.1			0.32	neg				600
M	21.4082	Nigeria	2.5	1.6	2.2			0.13					300
M	43.7973	Ghana	2.3	2.3	3.4	neg	neg	0.35	neg		neg		400
M	25.2712	Senegal	2	1.7	1.8	neg	neg	1.08	pos		neg	neg	200	Blasto								3	1.7	2
M	20.2164	Senegal	1.5	2.2	1.6	neg	neg	0.52	pos		neg	neg	100	E coli, Blasto, E nana								1.6	2.2	1.8
M	30.6466	Ivory Coast	2.6	2.2	1.5	neg	neg		pos		neg	neg	100	Blasto								2.3	1.5	1.7
M	26.2904	Nigeria	1.5	1.5	1.9	neg	neg		neg				500	Ancylostomi, Blasto
M	20.0247	Mali	1.8	1.9	1.5	neg	pos	1.12			neg	pos	11600	Iodamoeba, E coli, Blasto								3.6	2	1.6
M	24.4192	Mali	1.5	1.8	1.6	neg	neg	1.15		neg	neg		100									2.1	1.6	2.2
F	35.9233	Senegal	1.6	2.4	2.5	neg	neg	0.18	neg				100
M	23.4219	Ivory Coast	1.9	1.6	2.4	neg	neg	0.68	neg				200
M	27.4466	Nigeria	2	1.8	1.8	neg	neg	0.13	neg				200
M	23.4986	Gambia	1.9	2.7	2	neg	neg	0.19	pos
